# Supplementary material for: Lung microRNA deregulation associated with impaired alveolarization in rats after intrauterine growth restriction
Source: PLoS One. 2017 Dec 29;12(12):e0190445. doi: 10.1371/journal.pone.0190445 (PMC5747455; doi:10.1371/journal.pone.0190445)
Supplement: S1 Table — (XLSX) [file pone.0190445.s001.xlsx]

## Sheet: Feuil1
Detailed data of the 56 and 74 miRNAs modulated at P10 and P21.
Detailed data of the 56 miRNAs modulated at P10
ID	Symbol	p-value	FoldChange
MIMAT0000834	miR-434-3p	0.0036	2.18
MIMAT0005315	miR-411-5p	0.0293	1.8
MIMAT0005312	miR-455-5p	0.0271	1.44
MIMAT0005316	miR-322-3p	0.0332	1.43
MIMAT0000547	miR-208a-3p	0.0218	1.39
MI0000920	Mir3577	0.0045	1.32
MIMAT0017845	mir-150	0.0111	1.32
MI0015449	mir-322	0.0261	1.31
MI0000589	mir-183	0.0004	1.29
MI0000928	mir-122	0.0495	1.29
MI0000891	miR-214-5p	0.0082	1.28
MIMAT0017159	miR-499-3p	0.0139	1.28
MIMAT0017227	Mir6315	0.0084	1.26
MIMAT0017211	miR-200a-5p	0.038	1.26
MI0021835	miR-540-5p	0.0392	1.26
MI0000638	mir-130	0.0077	1.25
MIMAT0017152	mir-17	0.018	1.25
MI0000903	miR-3570	0.04	1.25
MIMAT0017850	miR-203b-5p	0.0399	1.24
MIMAT0017879	mir-191	0.017	1.23
MIMAT0017799	miR-3585-3p	0.0177	1.23
MI0000934	miR-92a-3p	0.0289	1.22
MIMAT0000795	miR-222-5p	0.0247	1.21
MIMAT0017164	miR-377-3p	0.0461	1.21
MIMAT0003123	miR-1193-5p	0.0275	1.2
MIMAT0017858	miR-544-5p	0.0318	1.2
MIMAT0000820	Mir3560	0.0178	1.19
MIMAT0017359	miR-100-5p	0.0349	1.19
MI0015422	miR-471-5p	0.0316	1.17
MIMAT0005318	mir-488	0.0295	1.15
MI0006168	mir-26	0.0394	0.87
MI0000857	Mir378b	0.0264	0.86
MI0021540	Mir6334	0.0489	0.86
MI0021860	mir-154	0.0482	0.85
MI0003548	miR-433-5p	0.0269	0.84
MIMAT0017192	miR-216b-3p	0.0201	0.83
MI0021844	mir-133	0.0091	0.82
MI0000840	Mir6321	0.0154	0.82
MIMAT0017847	mir-9	0.0164	0.82
MI0015456	miR-139-5p	0.0061	0.81
MIMAT0000845	miR-1249-3p	0.0468	0.8
MIMAT0017892	mir-25	0.0005	0.79
MI0000878	mir-196	0.0076	0.79
MIMAT0004713	mir-465	0.0036	0.78
MIMAT0017100	miR-25-5p	0.0191	0.78
MI0006136	miR-26a-1-3p	0.0392	0.78
MIMAT0012822	miR-363-5p	0.0262	0.77
MI0012612	miR-202-5p	0.0495	0.77
MIMAT0003209	miR-3549	0.0356	0.76
MIMAT0017807	miR-201-3p	0.0239	0.74
MIMAT0017364	miR-196c-3p	0.0005	0.73
MIMAT0017299	miR-34c-3p	0.0247	0.71
MIMAT0004723	miR-122-5p	0.0487	0.6
MIMAT0000827	miR-344b-5p	0.0418	0.59
MIMAT0025052	miR-34c-5p	0.0232	0.49
MIMAT0000814	miR-128-3p	0.0082	0.44
Detailed data of the 74 miRNAs modulated at P21
ID	Symbol	p-value	FoldChange
MIMAT0000805	miR-30e-5p	0.0305	2.9
MIMAT0017099	miR-23b-5p	0.00201	2.57
MIMAT0001633	miR-451-5p	0.0469	2.4
MIMAT0024843	miR-1839-5p	0.0144	2.35
MIMAT0001543	miR-449a-5p	0.00087	2.19
MIMAT0000788	miR-19b-3p	0.0273	2.1
MIMAT0005331	miR-708-5p	0.0271	1.94
MIMAT0012828	miR-362-5p	0.0284	1.9
MIMAT0000602	miR-17-5p	0.0362	1.87
MIMAT0000874	miR-141-3p	0.024	1.83
MIMAT0000869	miR-194-5p	0.0486	1.76
MIMAT0024846	miR-3068-3p	0.0275	1.64
MIMAT0000803	miR-29b-3p	0.0111	1.62
MIMAT0017102	miR-31-3p	0.015	1.62
MIMAT0000832	miR-126a-3p	0.0353	1.56
MIMAT0004738	miR-199a-3p	0.0232	1.43
MIMAT0000836	miR-130a-3p	0.0104	1.42
MIMAT0000791	miR-22-3p	0.0159	1.41
MIMAT0000854	miR-148a-3p	0.0253	1.38
MIMAT0000852	miR-146a-5p	0.0404	1.36
MIMAT0003191	miR-493-3p	0.016	1.35
MIMAT0000799	miR-27a-3p	0.0457	1.33
MI0000894	mir-124	0.0398	1.33
MIMAT0017121	miR-130a-5p	0.00545	1.32
MIMAT0000870	miR-16-5p	0.0372	1.32
MI0012594	mir-568	0.0367	1.32
MI0000859	mir-27	0.00809	1.3
MI0000876	mir-34	0.0289	1.27
MIMAT0017088	let-7a-3p	0.0265	1.26
MIMAT0017299	miR-196c-3p	0.00954	1.24
MI0021839	mir-6317	0.0179	1.24
MI0015475	Mir3594	0.0166	1.24
MI0000599	mir-326	0.0216	1.23
MIMAT0000831	miR-126a-5p	0.0397	1.23
MIMAT0000820	miR-100-5p	0.0179	1.22
MI0003488	mir-412	0.0366	1.22
MI0003490	mir-133	0.0385	1.21
MI0012591	mir-511	0.0461	1.21
MIMAT0017130	miR-144-5p	0.0341	1.2
MIMAT0017112	miR-100-3p	0.0122	1.2
MIMAT0017879	miR-3585-3p	0.0491	1.18
MIMAT0000855	miR-153-3p	0.028	1.17
MIMAT0000871	miR-196a-5p	0.0469	0.89
MIMAT0005333	miR-742-3p	0.0437	0.86
MI0000909	mir-136	0.0383	0.85
MI0000896	mir-10	0.047	0.83
MIMAT0017853	miR-3572	0.0465	0.82
MIMAT0005314	miR-425-5p	0.0164	0.81
MI0006161	mir-742	0.00049	0.8
MIMAT0004713	miR-25-5p	0.023	0.79
MIMAT0000589	miR-342-3p	0.0412	0.79
MIMAT0005313	miR-423-3p	0.0279	0.78
MIMAT0000890	miR-221-3p	0.0344	0.78
MIMAT0000877	miR-204-5p	0.0208	0.77
MI0006148	mir-455	0.0166	0.77
MIMAT0000816	miR-92a-3p	0.0221	0.77
MIMAT0005323	miR-532-3p	0.0327	0.76
MIMAT0017114	miR-103-1-5p	0.00644	0.76
MIMAT0003178	miR-542-5p	0.00755	0.75
MIMAT0017138	miR-181a-2-3p	0.00145	0.75
MIMAT0017837	miR-3564	0.0188	0.75
MIMAT0005327	miR-377-5p	0.00812	0.75
MIMAT0000564	miR-328-3p	0.0394	0.74
MIMAT0017296	miR-181d-3p	0.0419	0.73
MIMAT0000614	miR-151-3p	0.00295	0.65
MIMAT0024855	miR-378b	0.0392	0.65
MIMAT0017184	miR-365-5p	0.00785	0.62
MIMAT0000574	miR-140-3p	0.0336	0.6
MIMAT0017308	miR-455-3p	0.0004	0.57
MIMAT0000857	miR-181a-5p	0.0473	0.51
MIMAT0003177	miR-541-5p	0.0263	0.46
MIMAT0003378	miR-378a-5p	0.0167	0.45
MIMAT0000833	miR-127-3p	0.00405	0.4
MIMAT0000861	miR-184	0.0184	0.18
