# Supplementary material for: Lung microRNA deregulation associated with impaired alveolarization in rats after intrauterine growth restriction
Source: PLoS One. 2017 Dec 29;12(12):e0190445. doi: 10.1371/journal.pone.0190445 (PMC5747455; doi:10.1371/journal.pone.0190445)
Supplement: S2 Table — (XLSX) [file pone.0190445.s002.xlsx]

## Sheet: P10&P21 targets
Predicted and experimentally validated targets of miRNAs modulated at P10 and P21.
P10 Validated targets	miRNA			P21 Validated targets	miRNA
CAPRIN1	mir30-5p			ABCA12	miR-30e-5p
CTHRC1	mir30-5p			ACPL2	miR-19b-3p
				AP3D1	miR-184
P10 Predicted targets				BCL2L11	miR-19b-3p
ACSL1	miR-34c-5p, miR-19b-3p			CCDC120	miR-30e-5p
ACTN2	miR-23b-5p			CEP120	miR-30e-5p
CAPRIN1	miR-23b-5p, miR-19b-3p			CHERP	miR-19b-3p
CNTN3	miR-541-3p			CTNND1	miR-23b-5p
CPA3	miR-541-3p			CYB561	miR-30e-5p
CTHRC1	miR-30e-5p			DLG5	miR-19b-3p, miR-30e-5p
GAP43	miR-23b-5p			DSCC1	miR-30e-5p
IL1A	miR-30e-5p			E2F3	miR-34c-5p, miR-128-3p, miR-19b-3p, miR-30e-5p, miR-449-5p
MATN2	miR-19b-3p			EFEMP2	miR-128-3p
MSTN	miR-23b-5p			EGLN3	miR-19b-3p
NOD1	miR-128-3p			ELAVL2	miR-30e-5p
PCDH20	miR-30e-5p			ETNK1	miR-378a-5p
PDIA5	miR-128-3p			EYA4	miR-128-3p
PPARA	miR-128-3p , miR-19b-3p			GFRA1	miR-30e-5p
RT1-Da	miR-128-3p			GLCE	miR-19b-3p, miR-30e-5p
SNAP25	miR-128-3p			GNB5	miR-128-3p
SPOCK3	miR-30e-5p			HAS2	miR-30e-5p
				HECTD1	miR-19b-3p, miR-127-3p
				HIPK2	miR-30e-5p, miR-23b-5p
				HRAS	miR-23b-5p
				ID4	miR-19b-3p
				IFNGR2	miR-30e-5p
				LYL1	miR-23b-5p
				MAP3K9	miR-23b-5p
				MECOM	miR-23b-5p
				MLXIP	miR-30e-5p
				MPP2	miR-128-3p
				MTMR4	miR-23b-5p
				MUC13	miR-128-3p
				NCOR2	miR-19b-3p, miR-23b-5p
				NTRK3	miR-128-3p
				NXT1	miR-128-3p
				PDE4A	miR-19b-3p
				PNPLA2	miR-23b-5p
				POU5F1	miR-128-3p
				PPTC7	miR-19b-3p
				R3HDM2	miR-23b-5p
				RASA2	miR-30e-5p
				RASSF6	miR-128-3p
				SGPP1	miR-128-3p
				SLC35F1	miR-19b-3p
				SLITRK5	miR-30e-5p
				SMARCA5	miR-19b-3p, miR-30e-5p
				SPAG9	miR-30e-5p
				STC2	miR-30e-5p
				STOX2	miR-19b-3p
				TMCC1	miR-30e-5p
				TNFSF9	miR-30e-5p
				TRPC4AP	miR-23b-5p
				TUB	miR-128-3p
				UNC119B	miR-30e-5p
				XPOT	miR-30e-5p
				ZFHX4	miR-128-3p, miR-19b-3p
				ZNF629	miR-30e-5p
				P21 Predicted targets	miRNA
				ABCA12	miR-128-3p
				ABHD4	miR-34c-5p, miR-449a-5p
				ACVR1C	miR-128-3p, miR-23-5p
				ADRA2B	miR-30e-5p, miR-23-5p
				AGTR2	miR-541-3p
				ANKRD50	miR-23-5p
				AP1S2	miR-34c-5p, miR-449a-5p
				ARHGEF5	miR-23-5p
				BCAT1	miR-19b-3p
				BCL2L11	miR-30e-5p, miR-19b-3p
				BMP3	miR-128-3p, miR-34c-5p, miR-449a-5p, miR-19b-3p
				CADM3	miR-23-5p
				CALCA	miR-34c-5p
				CCDC120	miR-128-3p, miR-30e-5p
				CCDC43	miR-30e-5p
				CD79B	miR-541-3p
				CIB2	miR-23-5p
				CLDN18	miR-128-3p
				CNTN4	miR-30e-5p
				CR2	miR-34c-5p
				CREG2	miR-23b-5p
				CRLF3	miR-23b-5p
				CTNND1	miR-34c-5p, miR-449a-5p
				CYB561	miR-30e-5p
				DGCR2	miR-128-3p
				DLG5	miR-30e-5p, miR-19b-3p
				DSC2	miR-30e-5p
				DUSP8	miR-34c-5p
				E2F3	miR-128-3p, miR-34c-5p, miR-30e-5p, miR-449a-5p
				EBF2	miR-30e-5p
				EFHA2	miR-128-3p
				ELAVL2	miR-19b-3p
				EPHA5	miR-23-5p
				ETNK1	miR-23-5p
				EYA4	miR-128-3p
				FAM123A	miR-128-3p
				FAM161A	miR-19b-3p
				FGD6	miR-128-3p,miR-34c-5p, miR-30e-5p, miR-449a-5p
				FGF23	miR-34c-5p
				FRMD4A	miR-128-3p, miR-34c-5p, miR-30e-5p, miR-449a-5p
				GALNT13	miR-128-3p
				GFRA1	miR-34c-5p, miR-449a-5p
				GLCE	miR-34c-5p, miR-30e-5p, miR-23-5p, miR-449a-5p
				GLTP	miR-128-3p
				GNB5	miR-128-3p
				GPT2	miR-30e-5p
				HAS2	miR-23-5p
				HDAC7	miR-23b-5p
				HECTD1	miR-128-3p
				HIPK2	miR-128-3p, miR-30e-5p, miR-19b-3p, miR-541-5p
				HK2	miR-541-3p
				IFNG	miR-541-3p
				IFNGR2	miR-23-5p
				IKZF5	miR-541-3p
				IL22RA2	miR-541-3p
				IPO5	miR-23-5p
				ISL1	miR-128-3p
				ITGA2	miR-128-3p
				JRKL	miR-19b-3p
				KCNIP1	miR-23b-5p
				KLRK1	miR-34c-5p
				LATS2	miR-30e-5p
				LENEP	miR-541-3p
				LOC690097	miR-128-3p
				LPIN2	miR-541-3p
				LPPR1	miR-128-3p
				LRRC17	miR-30e-5p
				M6PR	miR-23-5p
				MAGI2	miR-30e-5p, miR-19b-3p
				MAP3K11	miR-378a-5p
				MAP3K9	miR-23b-5p
				MCC	miR-30e-5p
				MECOM	miR-19b-3p
				MEX3A	miR-23-5p, miR-19b-3p
				MGC114520	miR-30e-5p
				MLLT6	miR-19b-3p
				MLXIP	miR-30e-5p
				MPP2	miR-128-3p, miR-34c-5p, miR-449a-5p
				MSI1	miR-23-5p
				MTHFD1L	miR-30e-5p
				MTMR4	miR-128-3p
				NCOR2	miR-34c-5p, miR-30e-5p, miR-449a-5p
				NEO1	miR-128-3p
				NEUROD4	miR-128-3p
				NTRK3	miR-128-3p
				PCDHA2	miR-23-5p, miR-19b-3p
				PCDHA4	miR-23-5p, miR-19b-3p
				PDE4A	miR-19b-3p
				PGF	miR-34c-5p, miR-449a-5p
				PHF20L1	miR-23b-5p
				PLAGL1	miR-128-3p, miR-23-5p
				PNMA1	miR-23b-5p
				PNPLA2	miR-30e-5p
				POP1	miR-30e-5p
				PPR1	miR-19b-3p
				PPTC7	miR-30e-5p, miR-19b-3p
				PROK2	miR-23-5p
				PSD2	miR-23b-5p
				PYCR1	miR-378a-5p
				R3HDM2	miR-19b-3p
				RAB11FIP2	miR-23-5p
				RASL12	miR-128-3p, miR-30e-5p
				RASSF6	miR-34c-5p
				RBP1	miR-378a-5p
				RFX4	miR-19b-3p
				RGD1306091	miR-30e-5p
				RHD	miR-30e-5p
				RNF43	miR-23-5p
				RT1-CE5	miR-34c-5p
				SEMA6D	miR-128-3p, miR-23-5p, miR-19b-3p
				SENP1	miR-541-5p
				SFMBT2	miR-128-3p, miR-34c-5p, miR-449a-5p
				SGIP1	miR-19b-3p
				SGPP1	miR-34c-5p, miR-449a-5p
				SH3BGR	miR-23-5p
				SHC3	miR-19b-3p
				SHISA6	miR-128-3p
				SLC13A1	miR-128-3p
				SLC17A2	miR-23b-5p
				SLC22A23	miR-128-3p, miR-30e-5p, miR-19b-3p
				SLC26A9	miR-23-5p
				SLC35F1	miR-128-3p, miR-30e-5p, miR-19b-3p
				SLC36A2	miR-23b-5p
				SLC7A6	miR-30e-5p
				SMARCA5	miR-30e-5p
				SMPD3	miR-128-3p
				SNX6	miR-30e-5p
				SPAG9	miR-541-5p
				SPRY3	miR-34c-5p, miR-449a-5p, miR-19b-3p
				ST8SIA1	miR-23b-5p
				STC2	miR-184
				STOX2	miR-30e-5p
				SYN2	miR-34c-5p, miR-30e-5p, miR-449a-5p
				TESK2	miR-19b-3p
				TMCC1	miR-128-3p, miR-30e-5p
				TNFSF9	miR-30e-5p, miR-19b-3p
				TRIM9	miR-30e-5p
				TUB	miR-128-3p, miR-19b-3p
				ZFHX4	miR-128-3p, miR-34c-5p, miR-23-5p, miR-449a-5p
				ZNF629	miR-541-3p
